# Supplementary material for: Apiin Promotes Healthy Aging in C. elegans Through Nutritional Activation of DAF-16/FOXO, Enhancing Fatty Acid Catabolism and Oxidative Stress Resistance
Source: Int J Mol Sci. 2025 Dec 10;26(24):11888. doi: 10.3390/ijms262411888 (PMC12732714; doi:10.3390/ijms262411888)
Supplement: Supplementary file 1 [file ijms-26-11888-s001.zip]

Archive with 1 entries (1 files):
- ijms-3962881-supplementary.pdf
